# Supplementary material for: Efficient Identification of the MYC Regulator with the Use of the CRISPR Library and Context-Matched Database Screenings
Source: Int J Mol Sci. 2022 Jul 13;23(14):7723. doi: 10.3390/ijms23147723 (PMC9317319; doi:10.3390/ijms23147723)
Supplement: Supplementary file 1 [file ijms-23-07723-s001.zip]

Archive with 1 entries (1 files):
- ijms-1773840-supplementary.pdf
